# Supplementary material for: The Downregulation of Both Giant HERCs, HERC1 and HERC2, Is an Unambiguous Feature of Chronic Myeloid Leukemia, and HERC1 Levels Are Associated with Leukemic Cell Differentiation
Source: J Clin Med. 2022 Jan 10;11(2):324. doi: 10.3390/jcm11020324 (PMC8778248; doi:10.3390/jcm11020324)
Supplement: Supplementary file 1 [file jcm-11-00324-s001.zip]

Archive with 1 entries (1 files):
- jcm-1517224-SI.pdf
